# Supplementary material for: Deciphering the Symbiotic Significance of Quorum Sensing Systems of Sinorhizobium fredii HH103
Source: Microorganisms. 2020 Jan 2;8(1):68. doi: 10.3390/microorganisms8010068 (PMC7022240; doi:10.3390/microorganisms8010068)
Supplement: Supplementary file 1 [file microorganisms-08-00068-s001.zip]

Archive with 8 entries (8 files):
- Figure S1 combinado.tif
- Figure S2 combinado.tif
- Figure S3 combinado.tif
- Figure S4 combinado.tif
- Table S1.docx
- Table S2.xls
- Table S3.xls
- Table S4.xls
