# Supplementary material for: Deciphering the Symbiotic Significance of Quorum Sensing Systems of Sinorhizobium fredii HH103
Source: Microorganisms. 2020 Jan 2;8(1):68. doi: 10.3390/microorganisms8010068 (PMC7022240; doi:10.3390/microorganisms8010068)
Supplement: Supplementary file 1 [file microorganisms-08-00068-s001.zip › Table S2.xls]

## Sheet: BLASTp TraR
BLASTp of TraR from Sinorhizobium fredii NGR234
Gene Id	Gene Name	Genome Id	Genome Name	Query Start	Query End	Subject Start	Subject End	Bit Score	E-value	Identities	Subject Length
2693867616	LuxR family transcriptional regulator, activator of conjugal transfer of Ti plasmids	2693429603	Sinorhizobium fredii CCBAU 05557	155	236	1	82	167	1e-54	100	82
2693867617	LuxR family transcriptional regulator, activator of conjugal transfer of Ti plasmids	2693429603	Sinorhizobium fredii CCBAU 05557	3	149	1	148	307	9e-109	99	152
2665446638	LuxR family transcriptional regulator, activator of conjugal transfer of Ti plasmids	2663763047	Sinorhizobium fredii CCBAU 25509	155	236	1	82	167	1e-54	100	82
2665446639	LuxR family transcriptional regulator, activator of conjugal transfer of Ti plasmids	2663763047	Sinorhizobium fredii CCBAU 25509	3	149	1	148	307	9e-109	99	152
2692320931	LuxR family transcriptional regulator, activator of conjugal transfer of Ti plasmids	2690316117	Sinorhizobium fredii CCBAU 45436	155	236	1	82	167	1e-54	100	82
2692320932	LuxR family transcriptional regulator, activator of conjugal transfer of Ti plasmids	2690316117	Sinorhizobium fredii CCBAU 45436	3	149	1	148	307	1e-108	99	152
2663199467	LuxR family transcriptional regulator, activator of conjugal transfer of Ti plasmids	2660238640	Sinorhizobium fredii CCBAU 83622	155	236	1	82	167	1e-54	100	82
2663199468	LuxR family transcriptional regulator, activator of conjugal transfer of Ti plasmids	2660238640	Sinorhizobium fredii CCBAU 83622	3	149	1	148	307	9e-109	99	152
2702591996	DNA-binding transcriptional regulator, CsgD family	2700989426	Sinorhizobium fredii CCBAU 83643	155	236	1	82	167	1e-54	100	82
2702591995	LuxR family transcriptional regulator, activator of conjugal transfer of Ti plasmids	2700989426	Sinorhizobium fredii CCBAU 83643	3	149	1	148	307	1e-108	99	152
2670174508	LuxR family transcriptional regulator, activator of conjugal transfer of Ti plasmids	2667527954	Sinorhizobium fredii CCBAU 83666 AJQR	26	236	7	217	442	4e-161	100	217
2693568653	LuxR family transcriptional regulator, activator of conjugal transfer of Ti plasmids	2693429534	Sinorhizobium fredii CCBAU 83753	155	236	1	82	167	1e-54	100	82
2693568654	LuxR family transcriptional regulator, activator of conjugal transfer of Ti plasmids	2693429534	Sinorhizobium fredii CCBAU 83753	3	149	1	148	307	1e-108	99	152
2693565843	LuxR family transcriptional regulator, activator of conjugal transfer of Ti plasmids	2693429534	Sinorhizobium fredii CCBAU 83753	3	236	1	234	336	4e-119	66	234
2548045990	DNA-binding transcriptional regulator, CsgD family	2547132261	Sinorhizobium fredii GR64	3	236	18	251	348	1e-123	68	254
2548045065	DNA-binding transcriptional regulator, CsgD family	2547132261	Sinorhizobium fredii GR64	3	236	1	234	321	4e-113	64	234
2517643297	DNA-binding transcriptional regulator, CsgD family	2517572023	Sinorhizobium fredii HH103	155	236	1	82	167	1e-54	100	82
2517643298	Autoinducer binding domain-containing protein	2517572023	Sinorhizobium fredii HH103	3	149	1	148	306	3e-108	98	152
643692056	LuxR family transcriptional regulator, activator of conjugal transfer of Ti plasmids	643692032	Sinorhizobium fredii NGR234	1	236	1	236	493	0.0	100	236
2844494957	LuxR family transcriptional activator of conjugal transfer of Ti plasmids	2844490182	Sinorhizobium fredii NXT3	3	236	1	234	323	5e-114	64	234
2515008215	Autoinducer binding domain-containing protein	2514885035	Sinorhizobium fredii USDA 257	1	149	24	173	312	2e-110	99	177
2515008216	DNA-binding transcriptional regulator, CsgD family	2514885035	Sinorhizobium fredii USDA 257	153	236	1	84	170	1e-55	99	84
