# Supplementary material for: Deciphering the Symbiotic Significance of Quorum Sensing Systems of Sinorhizobium fredii HH103
Source: Microorganisms. 2020 Jan 2;8(1):68. doi: 10.3390/microorganisms8010068 (PMC7022240; doi:10.3390/microorganisms8010068)
Supplement: Supplementary file 1 [file microorganisms-08-00068-s001.zip › Table S3.xls]

## Sheet: blastspacer27300_19-dec-2019
	BLASTp of SinR from Sinorhizobium fredii NGR234
Gene Id	Gene Name	Genome Id	Genome Name	Query Start	Query End	Subject Start	Subject End	Bit Score	E-value	Identities	Subject Length
2693865950	LuxR family transcriptional regulator, quorum-sensing system regulator SinR	2693429603	Sinorhizobium fredii CCBAU 05557	1	244	7	250	490	2e-179	98	250
2665443835	LuxR family transcriptional regulator, quorum-sensing system regulator SinR	2663763047	Sinorhizobium fredii CCBAU 25509	1	244	7	250	488	6e-179	97	250
2692315933	LuxR family transcriptional regulator, quorum-sensing system regulator SinR	2690316117	Sinorhizobium fredii CCBAU 45436	1	244	7	250	490	2e-179	98	250
2663197591	LuxR family transcriptional regulator, quorum-sensing system regulator SinR	2660238640	Sinorhizobium fredii CCBAU 83622	1	244	7	250	488	6e-179	97	250
2702587672	LuxR family transcriptional regulator, quorum-sensing system regulator SinR	2700989426	Sinorhizobium fredii CCBAU 83643	1	244	7	250	488	6e-179	97	250
2670173319	LuxR family transcriptional regulator, quorum-sensing system regulator SinR	2667527954	Sinorhizobium fredii CCBAU 83666 AJQR	1	244	7	250	488	6e-179	97	250
2693564309	LuxR family transcriptional regulator, quorum-sensing system regulator SinR	2693429534	Sinorhizobium fredii CCBAU 83753	1	244	7	250	488	6e-179	97	250
2548039930	LuxR family transcriptional regulator	2547132261	Sinorhizobium fredii GR64	1	244	7	250	487	2e-178	97	250
2517640038	LuxR family transcriptional regulator	2517572023	Sinorhizobium fredii HH103	1	244	1	244	491	6e-180	98	244
643825890	transcriptional regulator NgrR, LuxR family	643692032	Sinorhizobium fredii NGR234	1	244	1	244	501	0.0	100	244
2844492289	LuxR family quorum-sensing system transcriptional regulator SinR	2844490182	Sinorhizobium fredii NXT3	1	244	1	244	478	6e-175	95	244
2731051092	LuxR family transcriptional regulator, quorum-sensing system regulator SinR	2728369612	Sinorhizobium fredii USDA 205	1	244	7	250	488	6e-179	97	250
2515012477	DNA-binding transcriptional regulator, CsgD family	2514885035	Sinorhizobium fredii USDA 257	1	244	1	245	471	7e-172	93	245
