# Supplementary material for: Deciphering the Symbiotic Significance of Quorum Sensing Systems of Sinorhizobium fredii HH103
Source: Microorganisms. 2020 Jan 2;8(1):68. doi: 10.3390/microorganisms8010068 (PMC7022240; doi:10.3390/microorganisms8010068)
Supplement: Supplementary file 1 [file microorganisms-08-00068-s001.zip › Table S4.xls]

## Sheet: BLAST ExpR
BLASTp of ExpR from Sinorhizobium fredii NGR234
Gene Id	Gene Name	Genome Id	Genome Name	Query Start	Query End	Subject Start	Subject End	Bit Score	E-value	Identities	Subject Length
2693863861	LuxR family transcriptional regulator	2693429603	Sinorhizobium fredii CCBAU 05557	1	246	1	246	501	0.0	99	246
2665445674	LuxR family transcriptional regulator	2663763047	Sinorhizobium fredii CCBAU 25509	1	246	1	246	502	0.0	99	246
2692319896	LuxR family transcriptional regulator	2690316117	Sinorhizobium fredii CCBAU 45436	1	246	1	246	502	0.0	99	246
2663198628	LuxR family transcriptional regulator	2660238640	Sinorhizobium fredii CCBAU 83622	1	246	1	246	502	0.0	99	246
2702587089	LuxR family transcriptional regulator	2700989426	Sinorhizobium fredii CCBAU 83643	1	246	1	246	502	0.0	99	246
2670170165	LuxR family transcriptional regulator	2667527954	Sinorhizobium fredii CCBAU 83666 AJQR	1	246	1	246	502	0.0	99	246
2693564093	LuxR family transcriptional regulator	2693429534	Sinorhizobium fredii CCBAU 83753	1	246	1	246	502	0.0	99	246
2548045503	LuxR family transcriptional regulator	2547132261	Sinorhizobium fredii GR64	1	246	1	246	502	0.0	99	246
2517641789	LuxR family transcriptional regulator	2517572023	Sinorhizobium fredii HH103	107	246	1	140	282	9e-99	99	140
2517641914	Autoinducer binding domain-containing protein	2517572023	Sinorhizobium fredii HH103	1	69	1	69	139	3e-43	94	73
643827471	putative transcriptional regulator, LuxR family	643692032	Sinorhizobium fredii NGR234	1	246	1	246	505	0.0	100	246
2844494054	LuxR family transcriptional regulator	2844490182	Sinorhizobium fredii NXT3	1	246	1	246	500	0.0	99	246
2731054327	LuxR family transcriptional regulator	2728369612	Sinorhizobium fredii USDA 205	1	246	1	246	502	0.0	99	246
2515014157	LuxR family transcriptional regulator	2514885035	Sinorhizobium fredii USDA 257	107	246	1	140	281	2e-98	99	140
2515014158	N-acyl homoserine lactone receptor	2514885035	Sinorhizobium fredii USDA 257	1	62	1	62	124	9e-38	94	62
